# Supplementary material for: Relevance of porcine intestinal organoids as a surrogate for animal experimentation: application to the investigation of host–virus interactions during porcine coronavirus infection
Source: Vet Res. 2025 Nov 21;56:221. doi: 10.1186/s13567-025-01657-y (PMC12639656; doi:10.1186/s13567-025-01657-y)
Supplement: Supplementary file 1 — Additional file 1. Comparison of gene annotations among pig, human and mouse species. Table representing the number, percentage and average number of annotated genes among the pig, human and mouse species. [file 13567_2025_1657_MOESM1_ESM.xlsx]

## Sheet: Feuil1
Species	Nb genes	Nb annotated genes	Percentage annotated genes	Average nb annotations per annotated gene
Sus scrofa	20856	9339	0.447785	64.103
Mus musculus	26340	23732	0.900987	85.9195
Annotation in specific Gene Ontology
GO id	Go name	Filter	Sus scrofa	Mus musculus	Homo sapiens
GO:0140374	antiviral innate immune response	none	68	152	147		none	All annotations are counted.
		evidence=auto	55	36	13		evidence=auto	Only annotations that are automatically derived are counted (lower quality).
		evidence!=auto	13	116	134		evidence!=auto	Only annotations that are manually derived are counted (better quality).
GO:0045087	innate immune response	none	971	1753	1770
		evidence=auto	652	641	679		n	Max of the three species.
		evidence!=auto	319	1112	1091
GO:0045088	regulation of innate immune response	none	742	1740	1675
		evidence=auto	609	423	368
		evidence!=auto	133	1317	1307
GO:0051607	defense response to virus	none	354	709	646
		evidence=auto	286	233	249
		evidence!=auto	68	476	397
GO:0050688	regulation of defense response to virus	none	53	138	101
		evidence=auto	48	37	32
		evidence!=auto	5	101	69
GO:0009615	response to virus	none	493	979	959
		evidence=auto	413	316	318
		evidence!=auto	80	663	641
GO:0050892	intestinal absorption	none	23	47	46
		evidence=auto	15	9	19
		evidence!=auto	8	38	27
GO:0016042	lipid catabolic process	none	584	1061	892
		evidence=auto	421	373	363
		evidence!=auto	163	688	529
GO:0048565	digestive tract development	none	135	266	202
		evidence=auto	122	47	128
		evidence!=auto	13	219	74
GO:0050900	leukocyte migration	none	284	619	500
		evidence=auto	203	99	170
		evidence!=auto	81	520	330
GO:0030595	leukocyte chemotaxis	none	160	325	259
		evidence=auto	100	55	58
		evidence!=auto	60	270	201
	Global	none	3867	7789	7197
		evidence=auto	2924	2269	2397
		evidence!=auto	943	5520	4800
