# Supplementary material for: Relevance of porcine intestinal organoids as a surrogate for animal experimentation: application to the investigation of host–virus interactions during porcine coronavirus infection
Source: Vet Res. 2025 Nov 21;56:221. doi: 10.1186/s13567-025-01657-y (PMC12639656; doi:10.1186/s13567-025-01657-y)
Supplement: Supplementary file 3 — Additional file 3. List of the biomarker genes of intestinal epithelial cells. Table representing the biomarkers used in this study and the accession numbers of their transcripts. For each biomarker, a reference is included. [file 13567_2025_1657_MOESM3_ESM.xlsx]

## Sheet: Feuil1
Cell type	Name in the Heatmap	ENSEMBL Transcripts ID	Biomarkers	References
Stem cells	LGR5 (1)	ENSSSCT00000049328	Leucine Rich reapeat Containing G protein coupled Receptor 5 (Lgr5)	Sato et al.,2009 : https://doi.org/10.1038/nature07935
	LGR5 (2)	ENSSSCT00000062849
	OLFM4 (1)	ENSSSCT00000010352	Olfactomedin4 (OLFM4)	Khalil et al;,2016 : https://doi.org/10.1007/s00441-016-2367-0
	OLFM4 (2)	ENSSSCT00000059168
	AXIN2 (1)	ENSSSCT00000055385	Axis Inhibition protein 2 (AXIN2)	Zhang et al., 2013 : https://doi.org/10.3389/fmicb.2022.865336
	AXIN2 (2)	ENSSSCT00000018794
Paneth cells	LYZ (1)	ENSSSCT00000000530	Lysozyme	van der Hee et al, 2018 : https://doi.org/10.1016/j.scr.2018.02.013
Enterocytes	VIL (1)	ENSSSCT00000017637	Villin 1 (Vil1)	Sato et al.,2009 : https://doi.org/10.1038/nature07935
	VIL (2)	ENSSSCT00000081453
	KRT 20 (1)	ENSSSCT00000090540	Keratin 20 (KRT20)	Lee et al., 2023 : https://doi.org/10.4142/jvs.23017
	KRT20 (2)	ENSSSCT00000019007
	KRT20 (3)	ENSSSCT00000082542
	SI	ENSSSCT00000032326	Sucrase Isomaltase (SI)	Gonzalez et al;,2013 : https://doi.org/10.1371/journal.pone.0066465
Enteroendocrine cells	PYY (1)	ENSSSCT00000030078	Peptide YY (PYY)	van der hee et al.,2020 : https://doi.org/10.3389/fcell.2020.00375
	PYY (2)	ENSSSCT00000061584
	CHGA	ENSSSCT00000002726	Chromogranin A (CHGA)	van der Hee et al, 2018 : https://doi.org/10.1016/j.scr.2018.02.013
Goblet cells	MUC2 (1)	ENSSSCT00000086426	Mucine 2 (MUC2)	Sato et al.,2009 : https://doi.org/10.1038/nature07935
	MUC2 (2)	ENSSSCT00000068079
