# Supplementary material for: Relevance of porcine intestinal organoids as a surrogate for animal experimentation: application to the investigation of host–virus interactions during porcine coronavirus infection
Source: Vet Res. 2025 Nov 21;56:221. doi: 10.1186/s13567-025-01657-y (PMC12639656; doi:10.1186/s13567-025-01657-y)
Supplement: Supplementary file 7 — Additional file 7. The determination coefficient (R2) values were calculated on the basis of the DESeq2 normalized counts transformed into log2(1+normalized counts) and log2(1+FPKM) values. To compare gene and transcript expression, the R² between the respective R2 values was calculated and is represented in the graphic [file 13567_2025_1657_MOESM7_ESM.xlsx]

## Sheet: CPM
R² calculated with the log2(1+Normalized counts)						R² calculated with the log2(FPKM)
	Pig1 vs pig2	Pig 1 vs Pig3	Pig2 vs pig3				Pig1 vs pig2	Pig 1 vs Pig3	Pig2 vs pig3
Piglet jejunums	0.932	0.94	0.926			Piglet jejunums	0.845	0.77	0.803
	pig4 vs pig5	pig4 vs pig6	Pig5 vs pig6				pig4 vs pig5	pig4 vs pig6	Pig5 vs pig6
Crypts	0.855	0.869	0.939			Crypts	0.476	0.535	0.896
3D organoids 5th passages	0.969	0.965	0.968			3D organoids 5th passages	0.939	0.937	0.943
3D organoids 14th passages	0.963	0.952	0.968			3D organoids 14th passages	0.931	0.882	0.94
3D organoids 25th passages	0.963	0.96	0.972			3D organoids 25th passages	0.936	0.931	0.94
2D organoids	0.966	0.964	0.967			2D organoids	0.947	0.95	0.953
	Replicate 1 vs Replicate 2	Replicate 1 vs Replicate 3	Replicate 2 vs Replicate 3				Replicate 1 vs Replicate 2	Replicate 1 vs Replicate 3	Replicate 2 vs Replicate 3
ST cells	0.977	0.975	0.972			ST cells	0.956	0.938	0.966
